# Supplementary material for: Boron Reduced Copper Excess-Induced Oxidative Damage in Citrus sinensis by Modulating Reactive Oxygen Species and Methylglyoxal Formation and Their Detoxification Systems
Source: Antioxidants (Basel). 2024 Feb 22;13(3):268. doi: 10.3390/antiox13030268 (PMC10967280; doi:10.3390/antiox13030268)
Supplement: Supplementary file 1 [file antioxidants-13-00268-s001.zip]

Archive with 1 entries (1 files):
- antioxidants-2882024-supplementary.pdf
